# Supplementary material for: Why Are You Keeping a Brachycephalic Dog? Insights from Interviews with Brachycephalic-Dog Owners
Source: Animals (Basel). 2026 Mar 12;16(6):883. doi: 10.3390/ani16060883 (PMC13023324; doi:10.3390/ani16060883)
Supplement: Supplementary file 1 [file animals-16-00883-s001.zip]

Archive with 1 entries (1 files):
- animals-4059151-supplementary.pdf
